# Supplementary material for: Folic acid supplementation alleviates reduced ureteric branching, nephrogenesis, and global DNA methylation induced by maternal nutrient restriction in rat embryonic kidney
Source: PLoS One. 2020 Apr 6;15(4):e0230289. doi: 10.1371/journal.pone.0230289 (PMC7135271; doi:10.1371/journal.pone.0230289)
Supplement: S1 Dataset — (XLSX) [file pone.0230289.s016.xlsx]

## Sheet: Fig 1-3
E14	data used to build graphs						E18
		Body weight	UB tip number	Kidney surface area					Body weight	Kidney weight		Glomerular number		Global DNA methylation
CON	Average of litter CON1	178.25	9	3.60175			CON	Average of litter CON1	1.76			1010		85.2139
	Average of litter CON2	183	7.5	4.218				Average of litter CON2	1.468	7.70857		806		77.7004
	Average of litter CON3	172	11.25	2.602				Average of litter CON3	1.50889	8.05833		1030		75.8702
	Average	177.75	9.25	3.47392				Average of litter CON4	1.65571	9.64643		712		161.216
	n	3	3	3				Average	1.59815	8.47111		889.5		100
	STDEVP	4.50463	1.5411	0.665893				n	4	3		4		4
	SE	3.18525	1.08972	0.470857				STDEVP	0.116636	0.843252		134.851		35.5159
	STDEV	5.51702	1.88746	0.815549				SE	0.0673397	0.596269		77.8562		20.5051
	Average-SE	174.565	8.16028	3.00306				STDEV	0.134679	1.03277		155.712		41.0102
	Average+SE	180.935	10.3397	3.94477				Average-SE	1.53081	7.87484		811.644		79.4949
								Average+SE	1.66549	9.06738		967.356		120.505
NR	Average of litter NR1	149.5	4	2.40675			NR	Average of litter NR1	1.23583	5.71545		338		20.1146
	Average of litter NR2	131	5.2	3.7712				Average of litter NR2	1.19333	6.26667		580		26.6649
	Average of litter NR3	151.5	6.25	2.1375				Average of litter NR3	1.35713	6.78571		440		30.3253
	Average	144	5.15	2.77182				Average of litter NR4	1.29933	6.38513		352		37.4534
	n	3	3	3				Average	1.27141	6.28824		427.5		28.6396
	STDEVP	9.22858	0.919239	0.715169				n	4	4		4		4
	SE	6.52559	0.65	0.505701				STDEVP	0.0622291	0.382563		96.3366		6.26697
	STDEV	11.3027	1.12583	0.875899				SE	0.035928	0.220873		55.62		3.61824
	Average-SE	137.474	4.5	2.26612				STDEV	0.071856	0.441745		111.24		7.23648
	Average+SE	150.526	5.8	3.27752				Average-SE	1.23548	6.06737		371.88		25.0213
								Average+SE	1.30734	6.50911		483.12		32.2578
NRFA	Average of litter NRFA1	150.667	7	2.2228
	Average of litter NRFA2	138.5	6.25	3.48625			NR	Average of litter NRFA1	1.27667	6.05436		700		66.0625
	Average of litter NRFA3	151	9.33333	3.495				Average of litter NRFA2	1.42214	7.7989		698		46.377
	Average	146.722	7.52778	3.06802				Average of litter NRFA3	1.3225	7.14444		862		18.5282
	n	3	3	3				Average of litter NRFA4	1.42091	7.87222		787
	STDEVP	5.81558	1.31292	0.597669				Average	1.36055	7.21748		761.75		43.6559
	SE	4.11224	0.928376	0.422616				n	4	4		4		3
	STDEV	7.1226	1.608	0.731992				STDEVP	0.0630895	0.728856		68.1263		19.5009
	Average-SE	142.61	6.5994	2.6454				SE	0.0364247	0.420805		39.3327		13.7892
	Average+SE	150.834	8.45615	3.49063				Average-SE	1.32413	6.79668		722.417		29.8667
								Average+SE	1.39698	7.63829		801.083		57.4451

## Sheet: Fig 4
Fig 4
	DNMT1			DNMT3A			DNMT3B
	CON	NR		CON	NR		CON	NR
	100	28.333		100	66.0375		100	125.483
	100	39.5157		100	70.2045		100	179.205
	100	38.3504		100	37.6122		100	154.482
Average	100	35.3997		100	57.9514		100	153.057
n	3	3		3	3		3	3
STDEVP	0	5.01953		0	14.4823		0	21.9549
SE	0	3.54934		0	10.2405		0	15.5245
STDEV	0	6.14764		0	17.7371		0	26.8892
Average-SE	100	31.8504		100	47.7109		100	137.532
Average+SE	100	38.949		100	68.1919		100	168.581

## Sheet: Fig 5, 6
Fig 5						Fig 6
		UB tip number	Surface area					UB tip number	Surface area
CON	1	10	3.097			CON	1	10	4.06
	2	10	4.554				2	9	3.826
	3	11	4.529				3	11	2.828
	4	4	3.122				4	7	4.491
	5	6	2.248				5	14	4.289
Average		8.2	3.51				6	8	3.142
n		5	5				7	10	3.694
STDEVP		2.71293	0.899117				8	4	3.708
SE		1.35647	0.449558				9	7	4.04
STDEV		3.03315	1.00524				10	7	2.449
Average-SE		6.84353	3.06044				11	5	7.686
Average+SE		9.55647	3.95956			Average		8.36364	4.01936
						n		11	11
						STDEVP		2.70598	1.30164
Aza	1	6	1.844			SE		0.855705	0.411613
	2	2	1.095			STDEV		2.26779	0.600479
	3	3	1.291			Average-SE		7.50793	3.60775
	4	2	1.394			Average+SE		9.21934	4.43098
	5	3	1.293
	6	2	1.413			FAD	1	9	2.216
平均		3	1.38833				2	6	3.484
n		6	6				3	7	3.028
STDEVP		1.41421	0.228356				4	7	3.145
SE		0.632456	0.102124				5	6	2.956
STDEV		1.54919	0.250152				6	7	2.482
Average-SE		2.36754	1.28621				7	6	2.251
Average+SE		3.63246	1.49046				8	6	3.507
							9	6	3.325
							10	6	3.782
						Average		6.6	3.0176
						n		10	10
						STDEVP		0.916515	0.517019
						SE		0.305505	0.17234
						STDEV		0.966092	0.544985
						Average-SE		6.29449	2.84526
						Average+SE		6.90551	3.18994
						MDD	1	2	1.359
							2	2	0.936
							3	2	0.499
							4	2	2.745
							5	3	1.655
							6	2	1.705
							7	3	1.891
							8	6	2.655
							9	2.5	1.497
							10	5	1.708
						Average		2.95	1.665
						n		10	10
						STDEVP		1.35	0.649152
						SE		0.45	0.216384
						STDEV		1.42302	0.684266
						Average-SE		2.5	1.44862
						Average+SE		3.4	1.88138
